# Supplementary material for: Effectiveness assessment of a home-based exercise intervention in mitigating HTLV-1 associated disabilities: A validation study
Source: PLoS One. 2024 May 14;19(5):e0302542. doi: 10.1371/journal.pone.0302542 (PMC11093371; doi:10.1371/journal.pone.0302542)
Supplement: S1 Data — (XLSX) [file pone.0302542.s002.xlsx]

## Sheet:  Worksheet1
No.	Group	Age (years)	age group	5) How do you identify yourself?	What is your graduation?	7) How long have you graduated? (Graduation):	8) What is your Area of Expertise or Specialty?	9) What is your highest academic degree?	10) Do you have experience working with people with HTLV?	11) If the previous answer is YES, how long have you been working with people with HTLV?	12) Do you currently participate in any research groups?	13) Which higher education institution are you affiliated with?	1.1) The title and subtitle of the booklet are appropriate and in line with the theme of the material.	1.2 ) The general instructions are clear.	1.3) The description of the materials for carrying out the activities in the booklet are clear.	1.4) The information contained in the booklet is updated.	1.5) The presentation text of the booklet is clear in its arguments.	1.6) Technical terms are correctly defined.	1.7) The content addressed is in line with current knowledge.	1.8) The information presented is scientifically correct.	1.9) Messages are presented in a clear and objective manner.	1.10) The content of the booklet reinforces the importance of adopting a behavior aimed at preventing functional decline.	1.11) The material is suitable for use by any healthcare professional in their educational and guided activities.	1.12) The material enables the target audience to perform the desired actions.	1.13) The material allows the subject to obtain the proposed benefits.	1.14) The material promotes awareness of preventing functional decline in the right way.	1.15) The content of the booklet places people living with HTLV-1 at the forefront.	1.16) There is a logical sequence of the proposed content.	2.1 ) The language does not have comparative adjectives, without being promotional and without untrue appeals.	2.2) The language is easy for the target audience to understand.	2.3 ) The text provides a logical sequence of actions to prevent functional decline.	2.4) The language of the booklet encourages prevention.	2.5) The nomenclature of the exercises related to everyday images helps in learning.	2.6 ) The language is suitable for the target audience.	2.7) The material is pleasant to read.	2.8) The booklet is easy to read on different media (cell phone, tablet, computer, printed format, etc.).	3.1) The illustrations are simple, appropriate and easily understood by the target audience.	3.2) The illustrations and images are related to the text (meet the purpose).	3.3) The images correctly reproduce what the commands suggest.	3.4 ) The images/illustrations give the correct information regarding their visual representations.	3.5) The illustrations are easily arranged, close to the texts to which they refer.	4.1 ) The size of the letters is easy to read.	4.2) The style of the letters is appropriate to the booklet.	4.3) The spacing of the letters is appropriate to the booklet.	4.4) Line spacing is appropriate for the booklet.	4.5) The use of bold and bulleted text draws attention to specific points or key content.	4.6) There is adequate use of white space to reduce the appearance of cluttered text.	4.7) There is good condition for visualization and resolution.	4.8) The spacing between paragraphs is adequate.
1	G1 (F)	60.5	Over 50 years	Feminine	Physiotherapy	More than 15 years	Physiotherapy in pain management	Post doctoral	Yes	More than 10 years	Yes	Yes	3	4	3	3	3	3	2	2	4	4	4	3	4	4	4	4	4	4	4	4	3	4	4	3	2	4	4	4	4	4	4	4	4	4	4	4	4
2	G1 (F)	39.6	From 31 to 40 years old	Masculine	Physiotherapy	More than 15 years	Trauma-Orthopedic Physiotherapy	Post doctoral	Yes	More than 10 years	Yes	Yes	3	3	4	4	3	3	4	4	4	4	4	4	4	4	4	4	4	3	4	4	4	4	4	4	4	4	4	4	4	4	4	4	4	4	4	4	4
3	G1 (F)	41.5	From 31 to 40 years old	Masculine	Physiotherapy	Between 10 and 15 years	Infectious and Parasitic Diseases	Post doctoral	Yes	More than 10 years	Yes	Yes	4	4	4	2	4	4	2	4	2	4	2	2	3	3	4	3	4	4	3	3	4	3	3	4	4	4	4	4	4	4	4	4	4	4	4	4	4
4	G1 (F)	26.9	From 25 to 30 years old	Feminine	Physiotherapy	Less than 5 years	Cardiorespiratory Physiotherapy, Hospital and Intensive Care	Specialization	Yes	Less than 5 years	No	Yes	4	4	4	4	4	4	4	4	4	4	4	4	4	4	4	4	3	3	4	4	4	3	4	4	4	4	4	4	4	4	4	4	4	4	4	4	4
5	G1 (F)	26	From 25 to 30 years old	Feminine	Physiotherapy	Less than 5 years	Cardiorespiratory Physiotherapy, Hospital and Intensive Care	Specialization	Yes	Less than 5 years	Yes	Yes	4	4	4	4	3	4	4	4	4	3	3	3	3	4	4	4	4	3	3	2	3	3	4	4	3	3	3	4	4	4	4	4	4	4	4	4	4
6	G1 (F)	27.4	From 25 to 30 years old	Feminine	Physiotherapy	Less than 5 years	Cardiorespiratory Physiotherapy, Hospital and Intensive Care	Master's degree	Yes	Less than 5 years	Yes	Yes	4	3	4	3	4	4	4	3	4	4	4	4	4	4	4	4	4	4	4	4	4	4	4	4	4	4	3	4	4	4	4	4	4	4	4	4	4
7	G1 (F)	39.2	From 31 to 40 years old	Feminine	Physiotherapy	Between 10 and 15 years	Cardiorespiratory Physiotherapy, Hospital and Intensive Care	Master's degree	Yes	Less than 5 years	Yes	Yes	4	3	4	3	3	3	4	4	3	4	3	3	3	3	3	4	3	3	3	4	3	2	4	3	3	3	3	3	3	3	3	3	3	4	3	3	3
8	G1 (F)	26.7	From 25 to 30 years old	Feminine	Physiotherapy	Less than 5 years	Trauma-Orthopedic Physiotherapy	Specialization	Yes	Less than 5 years	No	No	4	4	4	4	4	4	4	4	3	3	4	4	4	3	3	4	3	3	3	3	4	3	3	4	4	4	4	4	4	4	4	4	3	4	4	4	4
9	G1 (F)	56.9	Over 50 years	Feminine	Physiotherapy	More than 15 years	Cardiorespiratory Physiotherapy, Hospital and Intensive Care	Post doctoral	Yes	Between 5 and 10 years	Yes	Yes	4	3	3	3	3	4	4	4	4	4	3	3	3	3	4	4	4	4	4	4	3	3	4	3	4	4	4	4	4	4	4	4	4	4	3	4	3
10	G1 (F)	33.2	From 31 to 40 years old	Masculine	Physiotherapy	Between 5 and 10 years	Neurofunctional physiotherapy and geriatric physiotherapy	Doctorate degree	No	Less than 5 years	Yes	Yes	4	4	4	4	2	2	4	4	3	4	4	4	4	4	4	4	4	4	4	4	4	4	4	4	4	4	4	4	4	4	4	4	4	4	4	4	4
11	G1 (F)	56.6	Over 50 years	Feminine	Physiotherapy	Less than 5 years	Neurofunctional physiotherapy and geriatric physiotherapy	Doctorate degree	Yes	Between 5 and 10 years	Yes	Yes	2	3	2	4	2	2	2	2	3	4	2	2	4	3	4	4	4	3	4	3	4	2	3	4	4	4	4	4	4	3	4	4	3	3	2	2	3
12	G1 (F)	37.9	From 31 to 40 years old	Masculine	Physiotherapy	Between 5 and 10 years	Trauma-Orthopedic Physiotherapy	Master's degree	No		Yes	Yes	3	3	3	3	3	3	3	4	4	3	3	3	3	3	3	3	3	3	3	3	3	3	3	3	3	3	3	3	3	3	3	4	4	4	3	3	3
13	G1 (F)	33	From 31 to 40 years old	Masculine	Physiotherapy	Between 5 and 10 years	Cardiorespiratory Physiotherapy, Hospital and Intensive Care	Master's degree	Yes	Between 5 and 10 years	Yes	Yes	4	3	3	4	3	3	4	4	3	4	4	3	4	4	4	4	4	3	4	4	4	3	4	4	4	4	4	4	4	4	4	4	4	4	4	3	4
14	G1 (F)	32.6	From 31 to 40 years old	Masculine	Physiotherapy	Between 5 and 10 years	Trauma-Orthopedic Physiotherapy	Specialization	No		No	Yes	4	4	4	4	4	4	4	4	4	4	4	4	4	4	4	4	4	2	4	4	4	2	4	4	4	4	4	4	4	3	4	4	4	4	4	4	4
15	G1 (F)	34.6	From 31 to 40 years old	Feminine	Physiotherapy	Between 5 and 10 years	Infectious and Parasitic Diseases	Doctorate degree	Yes	Between 5 and 10 years	No	Yes	4	3	4	3	3	4	3	3	3	4	4	4	4	2	4	4	4	4	4	3	4	4	4	4	4	4	4	4	4	4	4	4	4	4	4	4	4
16	G1 (F)	41.5	From 31 to 40 years old	Masculine	Physiotherapy	More than 15 years	Cardiorespiratory Physiotherapy, Hospital and Intensive Care	Doctorate degree	Yes	Between 5 and 10 years	Yes	Yes	4	3	4	4	4	4	4	4	4	4	4	4	4	4	4	4	4	4	4	4	4	4	4	4	4	4	4	4	4	4	4	4	4	4	4	4	4
17	G1 (F)	35.2	From 31 to 40 years old	Masculine	Physiotherapy	More than 15 years	Neurofunctional physiotherapy and geriatric physiotherapy	Doctorate degree	Yes	Less than 5 years	Yes	Yes	2	3	3	3	3	3	3	3	3	2	2	1	1	2	3	1	2	3	3	2	2	1	2	3	3	3	3	3	3	3	3	3	3	3	3	3	3
18	G1 (F)	27.9	From 25 to 30 years old	Feminine	Physiotherapy	Less than 5 years	general physiotherapy	Master's degree	Yes	Less than 5 years	Yes	Yes	3	4	4	2	3	3	3	3	4	3	4	4	4	4	4	4	4	4	4	4	4	4	4	4	4	4	4	4	4	3	4	4	4	4	4	4	4
19	G1 (F)	39.9	From 31 to 40 years old	Masculine	Physiotherapy	More than 15 years	Trauma-Orthopedic Physiotherapy	Specialization	No		No	Yes	4	4	4	4	4	4	4	4	4	4	4	4	4	4	4	4	4	4	4	4	4	4	4	4	4	4	4	4	4	4	4	4	4	4	4	4	4
20	G1 (F)	32.4	From 31 to 40 years old	Masculine	Physiotherapy	Between 5 and 10 years	Trauma-Orthopedic Physiotherapy	Master's degree	No		Yes	Yes	4	3	3	4	4	3	4	4	3	4	4	4	4	4	4	4	3	3	3	3	4	4	3	4	4	4	4	4	4	3	4	4	3	3	4	4	4
21	G1 (F)	50.3	From 41 to 50 years old	Feminine	Physiotherapy	More than 15 years	Physiotherapy in pain management	Doctorate degree	Yes	More than 10 years	Yes	Yes	4	4	3	4	3	4	4	3	3	4	3	4	2	4	4	4	3	4	2	4	4	4	4	4	4	4	4	4	4	4	4	4	4	4	4	4	4
22	G1 (F)	44.9	From 41 to 50 years old	Feminine	Physiotherapy	More than 15 years	Neurofunctional physiotherapy and geriatric physiotherapy	Doctorate degree	Yes	More than 10 years	Yes	Yes	2	2	2	3	2	3	3	3	3	2	3	2	2	2	3	3	3	1	3	3	2	2	3	3	4	4	4	4	4	4	4	4	4	4	4	4	4
23	G1 (F)	30.3	From 25 to 30 years old	Feminine	Physiotherapy	More than 15 years	general physiotherapy	Specialization	No		Yes	Yes	4	4	4	4	3	4	3	4	4	4	4	4	4	4	4	4	4	4	4	4	4	4	4	4	4	4	4	4	4	4	4	4	4	4	4	4	4
24	G1 (F)	33.2	From 31 to 40 years old	Feminine	Physiotherapy	Between 10 and 15 years	Physiotherapy in Women's Health	Master's degree	No		Yes	No	4	4	4	4	4	4	4	4	4	4	4	4	4	4	4	4	4	4	4	4	4	4	4	4	4	4	4	4	4	4	4	4	4	4	4	4	4
25	G2 (Exp)	41.5	From 31 to 40 years old	Feminine	biomedicine	More than 15 years	Search	Post doctoral	Yes	More than 10 years	Yes	Yes	2	2	3	3	2	2	3	3	2	2	3	2	2	3	3	3	4	2	3	3	3	2	3	3	4	4	3	4	4	3	3	3	3	3	3	3	3
26	G2 (Exp)	46.2	From 41 to 50 years old	Feminine	Medicine	More than 15 years	RHEUMATOLOGY	Doctorate degree	Yes	Less than 5 years	No	Yes	3	3	3	4	3	2	4	4	3	4	4	3	3	3	4	4	3	2	3	4	4	2	3	4	4	4	4	4	4	4	4	3	3	4	3	4	3
27	G2 (Exp)	58.2	Over 50 years	Feminine	Medicine	More than 15 years	Infectious and Parasitic Diseases	Post doctoral	Yes	More than 10 years	Yes	Yes	4	3	4	3	3	4	4	3	3	4	4	4	4	4	4	4	4	4	4	4	4	3	3	2	4	3	4	4	4	3	3	3	3	3	3	3	3
28	G2 (Exp)	35.7	From 31 to 40 years old	Masculine	Occupational therapy	Between 10 and 15 years	Teaching and research	Doctorate degree	Yes	Between 5 and 10 years	Yes	Yes	4	3	2	2	3	3	3	3	3	4	2	2	4	4	4	4	4	3	4	4	4	4	4	2	4	3	2	2	3	3	3	3	3	3	3	3	3
29	G2 (Exp)	35.1	From 31 to 40 years old	Feminine	Pharmacy	Between 10 and 15 years	Hospital pharmacy and research	Master's degree	Yes	More than 10 years	Yes	Yes	4	4	4	4	4	4	4	4	4	4	4	4	4	4	4	4	4	4	4	4	4	3	4	4	4	4	4	4	4	3	3	3	3	4	3	4	4
30	G2 (Exp)	33.1	From 31 to 40 years old	Feminine	nurse	Between 5 and 10 years	Infectious and Parasitic Diseases	Doctorate degree	Yes	Between 5 and 10 years	Yes	Yes	3	3	3	2	3	3	3	3	2	2	4	3	3	2	3	3	2	2	3	3	3	2	2	3	4	4	4	4	4	3	3	3	4	4	3	3	3
31	G2 (Exp)	54.7	Over 50 years	Feminine	Medicine	More than 15 years	Neurology	Doctorate degree	Yes	Less than 5 years	Yes	Yes	4	3	3	4	3	2	4	4	4	4	4	4	4	4	4	4	4	4	2	4	4	4	4	4	4	4	4	4	4	4	4	4	4	4	4	4	4
32	G2 (Exp)	25.4	From 25 to 30 years old	Feminine	biomedicine	Less than 5 years	Molecular biology	Master's degree	Yes	Less than 5 years	Yes	Yes	4	4	4	4	4	4	4	4	4	2	4	4	4	3	4	4	4	4	4	2	4	4	4	4	4	4	4	4	4	4	4	4	4	4	4	4	4
33	G2 (Exp)	61.9	Over 50 years	Masculine	Medicine	More than 15 years	NEUROLOGY	Post doctoral	Yes	More than 10 years	Yes	Yes	4	3	3	4	3	3	3	3	2	3	3	2	3	4	4	3	3	2	3	3	3	2	3	3	4	4	4	4	4	4	4	4	4	4	4	4	4
34	G2 (Exp)	29.3	From 25 to 30 years old	Feminine	biological Sciences	Between 5 and 10 years	Epidemiology of Tropical Diseases	Master's degree	Yes	Between 5 and 10 years	Yes	Yes	4	3	4	4	4	4	4	4	2	4	3	2	4	4	4	4	4	2	4	4	4	2	4	4	4	4	4	4	4	4	4	4	4	4	4	4	4
35	G2 (Exp)	47.6	From 41 to 50 years old	Masculine	biological Sciences	More than 15 years	Education	Doctorate degree	Yes	Between 5 and 10 years	Yes	Yes	4	4	4	4	4	4	4	4	4	4	4	4	4	4	4	4	4	4	4	4	4	4	4	4	4	4	4	4	4	4	4	4	4	4	4	4	4
36	G2 (Exp)	32.1	From 31 to 40 years old	Masculine	biomedicine	Between 10 and 15 years	Infectious and Parasitic Diseases	Doctorate degree	Yes	Between 5 and 10 years	Yes	Yes	4	4	4	4	4	4	4	4	3	4	3	4	4	3	4	3	3	4	3	4	3	3	4	4	4	4	4	4	3	4	4	4	4	3	3	4	4
37	G2 (Exp)	32.1	From 31 to 40 years old	Feminine	Pharmacy	Between 5 and 10 years	Public health	Master's degree	Yes	Between 5 and 10 years	Yes	Yes	4	4	4	3	4	4	4	4	4	4	4	4	4	4	4	4	3	4	4	4	4	4	4	4	4	4	4	4	4	4	4	4	4	4	4	4	4
38	G2 (Exp)	44.5	From 41 to 50 years old	Masculine	Pharmacy	More than 15 years	Teaching	Doctorate degree	No		Yes	Yes	4	3	3	4	4	4	4	4	4	4	4	4	4	4	4	4	4	4	4	4	4	4	4	4	4	4	4	4	4	4	4	4	4	4	4	4	4
39	G2 (Exp)	38.9	From 31 to 40 years old	Feminine	Veterinary	More than 15 years	Search	Post doctoral	Yes	More than 10 years	Yes	Yes	4	4	4	4	2	4	4	3	4	3	4	4	3	3	3	4	2	4	4	4	4	4	4	4	4	4	4	4	4	4	4	4	4	4	4	4	4
40	G2 (Exp)	34.2	From 31 to 40 years old	Feminine	biomedicine	Between 5 and 10 years	Teaching and research	Post doctoral	Yes	Between 5 and 10 years	Yes	Yes	4	4	4	4	3	4	4	4	3	4	4	3	4	4	4	4	4	2	4	2	4	2	4	4	4	4	4	4	4	4	4	4	4	4	4	4	4
41	G2 (Exp)	53.4	Over 50 years	Feminine	biological Sciences	More than 15 years	Infectious and Parasitic Diseases	Doctorate degree	Yes	Less than 5 years	Yes	Yes	4	4	4	4	4	3	4	4	4	4	4	4	4	3	3	4	3	3	4	3	4	3	4	3	4	4	4	4	4	3	3	4	4	2	4	3	4
42	G2 (Exp)	65.2	Over 50 years	Feminine	nurse	More than 15 years	Educational Technologies for Health Education	Post doctoral	No		Yes	Yes	2	2	4	4	2	4	4	4	4	4	4	4	4	4	4	2	2	4	4	4	4	4	4	4	4	4	4	4	4	4	4	4	4	4	4	4	4
43	G2 (Exp)	54.7	Over 50 years	Masculine	Medicine	More than 15 years	clinical neurology	Doctorate degree	Yes	More than 10 years	Yes	Yes	4	4	4	3	3	3	2	2	2	4	4	4	4	2	3	4	2	2	3	3	4	3	4	3	4	4	4	4	4	4	4	4	4	4	4	4	4
44	G2 (Exp)	53.8	Over 50 years	Masculine	biomedicine	More than 15 years	virology	Doctorate degree	Yes	More than 10 years	Yes	Yes	2	3	3	3	3	2	3	3	3	3	4	3	4	4	4	4	3	3	3	3	3	3	3	3	3	3	3	3	3	3	3	3	3	3	3	3	3
45	G2 (Exp)	44.2	From 41 to 50 years old	Masculine	biomedicine	More than 15 years	Clinical analysis	Master's degree	No		No	Yes	3	3	4	4	3	3	3	3	4	3	4	3	3	3	4	3	3	3	3	3	3	3	3	4	3	3	4	3	3	4	3	3	3	3	3	3	3
46	G2 (Exp)	36.4	From 31 to 40 years old	Feminine	biomedicine	Between 10 and 15 years	Teaching	Master's degree	No		Yes	Yes	4	4	4	4	4	4	4	4	4	4	4	4	4	4	4	4	4	4	4	4	4	4	4	4	4	4	4	4	4	4	4	4	4	4	4	4	4
[truncated: 31 more columns]
